# Supplementary material for: A preliminary study developing a scoring model incorporating fibrinogen-like protein 2 for predicting glucocorticoid resistance in thyroid eye disease
Source: Thyroid Res. 2026 Apr 1;19:13. doi: 10.1186/s13044-026-00293-8 (PMC13040981; doi:10.1186/s13044-026-00293-8)
Supplement: Supplementary file 5 — Supplementary Material 5: Upregulated proteins in responders compared with non-responders identified by DIA proteomic analysis. [file 13044_2026_293_MOESM5_ESM.xlsx]

## Sheet: Supplementary Table A
Supplementary Table 1A. Upregulated proteins in responders compared with non-responders identified by DIA proteomic analysis.
Uniprot ID	Gene Symbol	Protein Name	log2FC	P value
A0A0A0MRZ8	IGKV3D-11	Immunoglobulin kappa variable 3D-11	1.66482	0.00283396
P00915	CA1	Carbonic anhydrase 1	1.41323	0.0139421
P00918	CA2	Carbonic anhydrase 2	1.16723	0.0176821
P02730	SLC4A1	Band 3 anion transport protein	1.48611	0.00903363
P26572	MGAT1	Alpha-1,3-mannosyl-glycoprotein 2-beta-N-acetylglucosaminyltransferase	1.45578	0.0257661
P30041	PRDX6	Peroxiredoxin-6	1.17342	0.00479174
P61604	HSPE1	10 kDa heat shock protein, mitochondrial	1.95768	0.00417868
Q07075	ENPEP	Glutamyl aminopeptidase	2.56575	0.00212933
Q14667	KIAA0100	Protein KIAA0100	1.88618	0.0494899
Q15818	NPTX1	Neuronal pentraxin-1	2.17437	0.033827
Q9H497	TOR3A	Torsin-3A	1.02611	0.0176253
Q9H9S4	CAB39L	Calcium-binding protein 39-like	1.97975	0.0361698
Q9UHL4	DPP7	Dipeptidyl peptidase 2	1.05297	0.0172066
A0A2U8J985	IgH	Ig heavy chain variable region (Fragment)	2.19353	0.047188
A0A385HW21	HBA2	Mutant hemoglobin subunit alpha 2	1.36326	0.00844948
A0A385HW63	HBA2	Mutant hemoglobin subunit alpha 2	2.08567	0.0116423
A0A5C2FTF3	NA	IGL c99_light_IGKV1-27_IGKJ3 (Fragment)	1.55366	0.00290094
A0A5C2FUN6	NA	IGL c304_light_IGLV2-14_IGLJ1 (Fragment)	1.14584	0.00707211
A0A5C2FVD0	NA	IGL c849_light_IGLV3-21_IGLJ2 (Fragment)	3.31673	0.00161568
A0A5C2FWD8	NA	IGL c430_light_IGKV3-20_IGKJ5 (Fragment)	1.03503	0.0465089
A0A5C2FWT2	NA	IGL c1491_light_IGKV3-11_IGKJ1 (Fragment)	1.43593	0.0460427
A0A5C2FXL4	NA	IGL c1659_light_IGLV3-21_IGLJ3 (Fragment)	2.57151	0.000401249
A0A5C2FY47	NA	IGL c1819_light_IGKV1D-13_IGKJ4 (Fragment)	1.08142	0.0138133
A0A5C2FY85	NA	IGL c227_light_IGKV1-39_IGKJ2 (Fragment)	1.18151	0.0478493
A0A5C2FYX6	NA	IGL c1440_light_IGKV3-20_IGKJ2 (Fragment)	1.09	0.0489179
A0A5C2FYZ9	NA	IGL c1894_light_IGKV3-20_IGKJ1 (Fragment)	2.88352	0.00420788
A0A5C2FZ89	NA	IGL c2271_light_IGKV3-15_IGKJ2 (Fragment)	1.21589	0.0242103
A0A5C2FZU0	NA	IGL c1646_light_IGLV2-14_IGLJ1 (Fragment)	3.12494	0.0384173
A0A5C2FZY1	NA	IGL c2568_light_IGLV2-14_IGLJ2 (Fragment)	1.1811	0.0447376
A0A5C2G0H6	NA	IGL c1465_light_IGLV2-14_IGLJ3 (Fragment)	1.61037	0.0307743
A0A5C2G0L0	NA	IGL c2679_light_IGKV1-16_IGKJ2 (Fragment)	1.37315	0.00286266
A0A5C2G0N8	NA	IGL c2692_light_IGKV1-27_IGKJ3 (Fragment)	1.70025	0.00802005
A0A5C2G158	NA	IGL c3028_light_IGKV1-5_IGKJ4 (Fragment)	1.64549	0.0196072
A0A5C2G1G2	NA	IGL c1307_light_IGLV2-11_IGLJ1 (Fragment)	1.42079	0.0112483
A0A5C2G1V6	NA	IGL c2436_light_IGLV2-14_IGLJ1 (Fragment)	1.18737	0.0367862
A0A5C2G1X1	NA	IGL c3271_light_IGKV1-5_IGKJ2 (Fragment)	1.01129	0.0153395
A0A5C2G2M8	NA	IGL c593_light_IGKV3-15_IGKJ1 (Fragment)	1.25339	0.0299897
A0A5C2G3A0	NA	IGL c3632_light_IGLV1-44_IGLJ2 (Fragment)	1.61518	0.00213322
A0A5C2G3D2	NA	IGL c3120_light_IGLV1-40_IGLJ2 (Fragment)	1.03553	0.0299088
A0A5C2G3K6	NA	IGL c873_light_IGLV3-21_IGLJ2 (Fragment)	1.08426	0.0267909
A0A5C2G407	NA	IGL c3216_light_IGKV1-33_IGKJ2 (Fragment)	1.18308	0.0292582
A0A5C2G4Q8	NA	IGL c1263_light_IGKV3-11_IGKJ5 (Fragment)	1.05566	0.0367564
A0A5C2G514	NA	IGL c1393_light_IGLV1-47_IGLJ3 (Fragment)	1.34264	0.00134633
A0A5C2G542	NA	IGH c10_heavy__IGHV5-51_IGHD5-18_IGHJ6 (Fragment)	2.14978	0.0318267
A0A5C2G5T9	NA	IGL c3037_light_IGKV3-20_IGKJ2 (Fragment)	1.01737	0.00288588
A0A5C2G5U3	NA	IGH c77_heavy__IGHV3-73_IGHD3-16_IGHJ6 (Fragment)	1.18675	0.00794449
A0A5C2G6I7	NA	IGL c3277_light_IGKV3-11_IGKJ4 (Fragment)	1.36581	0.0236284
A0A5C2G715	NA	IGL c127_light_IGKV1-27_IGKJ1 (Fragment)	1.12844	0.0499183
A0A5C2G7R1	NA	IGL c50_light_IGLV3-1_IGLJ1 (Fragment)	2.81889	0.0489479
A0A5C2G852	NA	IGL c3805_light_IGKV3-11_IGKJ4 (Fragment)	2.02174	0.000332477
A0A5C2G877	NA	IGL c3967_light_IGKV3-15_IGKJ1 (Fragment)	1.58072	0.0156616
A0A5C2G8G5	NA	IGH c224_heavy__IGHV3-11_IGHD3-22_IGHJ1 (Fragment)	2.05707	0.0051945
A0A5C2G8S9	NA	IGH + IGL c230_heavy_IGHV3-33_IGHD3-10_IGHJ1 (Fragment)	1.08913	0.00335585
A0A5C2G9M2	NA	IGL c525_light_IGKV3-11_IGKJ3 (Fragment)	2.14145	0.0220582
A0A5C2G9T5	NA	IGL c585_light_IGKV3D-15_IGKJ2 (Fragment)	1.12012	0.0182665
A0A5C2GA56	NA	IGH c145_heavy__IGHV3-20_IGHD3-10_IGHJ4 (Fragment)	2.26642	0.0480101
A0A5C2GCP9	NA	IGL c4103_light_IGKV3-20_IGKJ4 (Fragment)	2.48382	0.0256499
A0A5C2GDH1	NA	IGH + IGL c140_light_IGLV3-19_IGLJ3 (Fragment)	1.61038	0.00297276
A0A5C2GDK0	NA	IG c593_heavy_IGHV3-11_IGHD6-25_IGHJ5 (Fragment)	1.69866	0.020747
A0A5C2GE35	NA	IG c68_heavy_IGHV3-23_IGHD2-15_IGHJ4 (Fragment)	1.89108	0.000160257
A0A5C2GEQ6	NA	IG c986_heavy_IGHV1-69_IGHD3-9_IGHJ4 (Fragment)	1.31357	0.0404099
A0A5C2GG58	NA	IG c1098_heavy_IGHV3-49_IGHD3-3_IGHJ6 (Fragment)	1.66585	0.0174067
A0A5C2GGC0	NA	IG c135_heavy_IGHV4-61_IGHD6-6_IGHJ1 (Fragment)	1.12236	0.0226159
A0A5C2GGJ4	NA	IGL c549_light_IGKV2-28_IGKJ4 (Fragment)	1.54082	0.0293869
A0A5C2GGS5	NA	IG c1038_heavy_IGHV4-34_IGHD4-11_IGHJ6 (Fragment)	1.69508	0.00804417
A0A5C2GGT1	NA	IGH + IGL c391_light_IGKV4-1_IGKJ1 (Fragment)	2.29184	0.00307289
A0A5C2GHT6	NA	IGH + IGL c305_heavy_IGHV3-11_IGHD2-8_IGHJ5 (Fragment)	1.98039	0.047533
A0A5C2GI07	NA	IG c760_heavy_IGHV3-74_IGHD2-21_IGHJ6 (Fragment)	2.07904	0.0001028
A0A5C2GIJ0	NA	IG c818_light_IGKV1D-33_IGKJ4 (Fragment)	1.49251	0.0413348
A0A5C2GJH7	NA	IGH + IGL c157_light_IGLV1-51_IGLJ3 (Fragment)	1.51693	0.0430845
A0A5C2GKQ3	NA	IG c135_heavy_IGHV3-21_IGHD6-13_IGHJ2 (Fragment)	1.61371	0.0332514
A0A5C2GKY7	NA	IG c429_light_IGKV2-30_IGKJ3 (Fragment)	1.27473	0.0203832
A0A5C2GLA5	NA	IG c634_light_IGKV1D-13_IGKJ3 (Fragment)	1.10858	0.0473059
A0A5C2GLA6	NA	IG c474_heavy_IGHV4-39_IGHD6-6_IGHJ4 (Fragment)	1.52759	0.00862223
A0A5C2GMC5	NA	IG c338_heavy_IGHV5-51_IGHD1-26_IGHJ2 (Fragment)	1.56932	0.00186395
A0A5C2GMT2	NA	IG c481_light_IGKV1D-8_IGKJ1 (Fragment)	1.52292	0.0202672
A0A5C2GMY3	NA	IG c538_heavy_IGHV4-39_IGHD3-9_IGHJ5 (Fragment)	1.11038	0.0225578
A0A5C2GNH4	NA	IG c413_heavy_IGHV6-1_IGHD5-18_IGHJ2 (Fragment)	1.32155	0.0188409
A0A5C2GNK1	NA	IG c975_heavy_IGHV3-30_IGHD5-24_IGHJ4 (Fragment)	1.4562	0.0263014
A0A5C2GP62	NA	IG c1028_heavy_IGHV1-18_IGHD2-21_IGHJ4 (Fragment)	1.82715	0.00587623
A0A5C2GP93	NA	IG c663_heavy_IGHV3-33_IGHD6-13_IGHJ4 (Fragment)	1.96673	0.00777177
A0A5C2GPC0	NA	IG c1235_heavy_IGHV3-74_IGHD2-8_IGHJ6 (Fragment)	1.23076	0.0309962
A0A5C2GPS6	NA	IG c873_heavy_IGHV3-23_IGHD5-24_IGHJ4 (Fragment)	1.42538	0.003455
A0A5C2GPW5	NA	IG c913_heavy_IGHV4-34_IGHD2-15_IGHJ6 (Fragment)	1.10274	0.00551977
A0A5C2GQ07	NA	IG c804_heavy_IGHV4-34_IGHD1-26_IGHJ4 (Fragment)	1.3187	0.0325906
A0A5C2GQ69	NA	IG c874_heavy_IGHV3-33_IGHD5-5_IGHJ5 (Fragment)	2.55613	0.0246735
A0A5C2GQ84	NA	IG c1556_heavy_IGHV3-48_IGHD6-19_IGHJ6 (Fragment)	1.14157	0.0321792
A0A5C2GQW7	NA	IG c930_heavy_IGHV3-11_IGHD3-3_IGHJ2 (Fragment)	3.98619	0.0154167
A0A5C2GQY5	NA	IG c738_light_IGKV3-15_IGKJ2 (Fragment)	1.13512	0.00574315
A0A5C2GS83	NA	IG c394_light_IGLV2-23_IGLJ3 (Fragment)	1.03383	0.0413501
A0A5C2GSF9	NA	IG c257_light_IGLV1-44_IGLJ2 (Fragment)	1.36371	0.0358982
A0A5C2GSR6	NA	IG c367_light_IGKV1-9_IGKJ2 (Fragment)	2.33975	0.0364963
A0A5C2GT12	NA	IG c1844_heavy_IGHV3-23_IGHD3-22_IGHJ2 (Fragment)	1.54935	0.0136601
A0A5C2GTA3	NA	IG c741_heavy_IGHV3-53_IGHD2-8_IGHJ2 (Fragment)	1.77966	0.00721993
A0A5C2GTF6	NA	IG c721_light_IGLV1-51_IGLJ2 (Fragment)	2.06249	0.0324285
A0A5C2GTT5	NA	IG c911_heavy_IGHV3-23_IGHD1-7_IGHJ3 (Fragment)	1.00108	0.0148588
A0A5C2GUS2	NA	IG c339_light_IGLV1-36_IGLJ2 (Fragment)	1.90289	0.020251
A0A5C2GV15	NA	IG c712_light_IGKV3D-15_IGKJ4 (Fragment)	1.16011	0.00586455
A0A5C2GV38	NA	IG c1415_light_IGLV1-44_IGLJ3 (Fragment)	3.62199	0.00439149
A0A5C2GV43	NA	IG c732_light_IGKV1-12_IGKJ5 (Fragment)	1.17934	0.0101956
A0A5C2GVD3	NA	IG c1277_light_IGKV1-5_IGKJ2 (Fragment)	1.63333	0.0388144
A0A5C2GVY2	NA	IG c1002_light_IGKV2-28_IGKJ1 (Fragment)	1.75879	0.0270349
A0A5C2GXX0	NA	IG c560_light_IGLV6-57_IGLJ2 (Fragment)	1.16252	0.0208159
A0A5C2GY47	NA	IG c1537_heavy_IGHV3-48_IGHD1-26_IGHJ4 (Fragment)	3.57766	0.00541787
A0A5C2GY70	NA	IG c588_light_IGKV1-33_IGKJ2 (Fragment)	1.86483	0.0339524
A0A5C2GZ54	NA	IG c1917_heavy_IGHV1-69_IGHD6-19_IGHJ4 (Fragment)	3.91628	0.0159772
A0A5C2H393	NA	IG c1466_light_IGKV3-20_IGKJ4 (Fragment)	2.20835	0.0115682
A0A7S5BYK8	NA	IGH c562_heavy_IGHV4-34_IGHD5-24_IGHJ5 (Fragment)	1.79228	0.00363763
A0A7S5BYP6	NA	IGH c776_heavy_IGHV3-7_IGHD3-22_IGHJ6 (Fragment)	1.07633	0.0296292
A0A7S5BYT8	NA	IGH c973_heavy_IGHV3-23_IGHD6-19_IGHJ3 (Fragment)	1.29084	0.0498656
A0A7S5BYW6	NA	IGH c444_heavy_IGHV3-33_IGHD5-24_IGHJ6 (Fragment)	1.0994	0.0131724
A0A7S5BZ04	NA	IGH c882_heavy_IGHV4-39_IGHD3-10_IGHJ2 (Fragment)	1.07607	0.0116468
A0A7S5BZD8	NA	IGH c274_heavy_IGHV4-39_IGHD1-1_IGHJ5 (Fragment)	1.45736	0.0160605
A0A7S5BZG2	NA	IGH c1146_heavy_IGHV3-33_IGHD3-10_IGHJ4 (Fragment)	2.04495	0.0479695
A0A7S5C0E5	NA	IGH c1898_heavy_IGHV3-33_IGHD3-9_IGHJ4 (Fragment)	1.00885	0.0164974
A0A7S5C0J6	NA	IGH c904_heavy_IGHV1-69_IGHD3-16_IGHJ2 (Fragment)	2.98944	0.0356605
A0A7S5C0R5	NA	IGH c2093_heavy_IGHV3-11_IGHD3-10_IGHJ6 (Fragment)	1.16934	0.0406606
A0A7S5C121	NA	IGH c2243_heavy_IGHV3-7_IGHD2-21_IGHJ4 (Fragment)	1.11552	0.00519158
A0A7S5C172	NA	IGH c1219_heavy_IGHV3-48_IGHD4-17_IGHJ3 (Fragment)	1.32113	0.0184095
A0A7S5C1E0	NA	IGH c2047_heavy_IGHV2-5_IGHD6-13_IGHJ4 (Fragment)	3.35563	0.0322512
A0A7S5C1P2	NA	IGH c2421_heavy_IGHV4-34_IGHD5-24_IGHJ2 (Fragment)	1.19861	0.0417089
A0A7S5C1P5	NA	IGH c2185_heavy_IGHV2-70_IGHD3-22_IGHJ4 (Fragment)	1.88015	0.00882639
A0A7S5C2K5	NA	IGH c2469_heavy_IGHV3-7_IGHD5-12_IGHJ5 (Fragment)	1.2207	0.0103929
A0A7S5C4F1	NA	IGH c4018_heavy_IGHV3-21_IGHD3-22_IGHJ2 (Fragment)	1.84293	0.00303101
A0A7S5C502	NA	IGH c3485_heavy_IGHV4-59B_IGHD2-2_IGHJ5 (Fragment)	1.25973	0.0372737
A0A7S5ETQ5	NA	IGH c901_heavy_IGHV3-48_IGHD4-17_IGHJ3 (Fragment)	1.45781	0.0296539
A0A7S5EUC3	NA	IGH c1951_heavy_IGHV4-34_IGHD3-10_IGHJ4 (Fragment)	1.22047	0.0299857
A0A7S5EUK1	NA	IGH c1005_heavy_IGHV4-39_IGHD6-13_IGHJ6 (Fragment)	1.73225	0.0202019
A0A7S5EUP5	NA	IGH c2491_heavy_IGHV3-23_IGHD5-12_IGHJ3 (Fragment)	1.08798	0.00952999
A0A7S5EVB4	NA	IGH c3331_heavy_IGHV3-48_IGHD3-22_IGHJ3 (Fragment)	2.17097	0.00654025
A0A7S5EVF8	NA	IGH c2107_heavy_IGHV5-51_IGHD2-2_IGHJ4 (Fragment)	2.12041	0.0108898
A0A7S5EW70	NA	IGH c1787_heavy_IGHV1-24_IGHD2-2_IGHJ5 (Fragment)	1.7603	0.0264511
A0A7S5EWK6	NA	IGH c2207_heavy_IGHV4-4_IGHD5-24_IGHJ5 (Fragment)	1.7551	0.044402
A0A7S5EWY5	NA	IGH c978_heavy_IGHV4-39_IGHD5-24_IGHJ4 (Fragment)	3.23704	0.00568193
A0A7S5EX10	NA	IGH c1068_heavy_IGHV1-69_IGHD4-17_IGHJ1 (Fragment)	1.41191	0.00943244
A0A7S5EX40	NA	IGH c1173_heavy_IGHV3-49_IGHD1-1_IGHJ6 (Fragment)	2.39802	0.00242849
A0A7S5EYH2	NA	IGH c3123_heavy_IGHV1-24_IGHD2-8_IGHJ5 (Fragment)	2.32963	0.0253587
A0A7T0LP94	NA	Immunglobulin heavy chain variable region (Fragment)	1.03906	0.0120552
A0A7U3M562	NA	IGH c4210_heavy_IGHV3-43_IGHD3-10_IGHJ5 (Fragment)	1.7939	0.00971668
Q6GMX3	IGL@	IGL@ protein	1.71311	0.0177699
Q9UK54	HBB	Hemoglobin beta subunit variant (Fragment)	1.6967	0.00338658
U3PXP0	HBA2	Alpha globin chain (Fragment)	1.0265	0.0312864
	NA, not available
