# Supplementary material for: A preliminary study developing a scoring model incorporating fibrinogen-like protein 2 for predicting glucocorticoid resistance in thyroid eye disease
Source: Thyroid Res. 2026 Apr 1;19:13. doi: 10.1186/s13044-026-00293-8 (PMC13040981; doi:10.1186/s13044-026-00293-8)
Supplement: Supplementary file 6 — Supplementary Material 6: Downregulated proteins in responders compared with non-responders identified by DIA proteomic analysis. [file 13044_2026_293_MOESM6_ESM.xlsx]

## Sheet: Supplymentary Table B
Supplementary Table 1B. Downregulated proteins in responders compared with non-responders identified by DIA proteomic analysis.
Uniprot ID	Gene Symbol	Protein Name	log2FC	P value
O15511	ARPC5	Actin-related protein 2/3 complex subunit 5	-1.11448	0.0163378
P01137	TGFB1	Transforming growth factor beta-1 proprotein	-1.10217	0.000132617
P04004	VTN	Vitronectin	-1.21065	0.00535554
P06280	GLA	Alpha-galactosidase A	-1.73906	0.0108926
P07911	UMOD	Uromodulin	-2.26932	0.0117512
P08195	SLC3A2	4F2 cell-surface antigen heavy chain	-1.46907	0.0450745
P10645	CHGA	Chromogranin-A	-3.11134	0.0166431
P11226	MBL2	Mannose-binding protein C	-1.83392	0.0237818
P28799	GRN	Progranulin	-1.1126	0.0023278
P58166	INHBE	Inhibin beta E chain	-1.24303	0.00568823
P63241	EIF5A	Eukaryotic translation initiation factor 5A-1	-1.89555	0.0143157
Q04756	HGFAC	Hepatocyte growth factor activator	-4.55255	0.0134622
Q14314	FGL2	Fibroleukin	-1.75976	0.00275651
Q15084	PDIA6	Protein disulfide-isomerase A6	-1.67393	0.046907
Q9H4B7	TUBB1	Tubulin beta-1 chain	-1.8578	0.00315734
Q9Y251	HPSE	Heparanase	-1.25741	0.00230822
A0A024RAJ6	HEXB	Beta-hexosaminidase	-1.70411	0.0208942
A0A109PS54	NA	GCT-A8 light chain variable region (Fragment)	-1.5395	0.0127346
A0A1U9WZ84	NA	Insulin-like growth factor I (Fragment)	-1.11315	0.00284222
A0A5C2FTL4	NA	IGL c308_light_IGKV3-15_IGKJ1 (Fragment)	-1.08781	0.0163961
A0A5C2FXJ7	NA	IGL c1721_light_IGKV3-15_IGKJ2 (Fragment)	-1.08659	0.0144395
A0A5C2FY51	NA	IGL c1096_light_IGLV6-57_IGLJ2 (Fragment)	-2.70862	0.00505872
A0A5C2FY74	NA	IGL c1594_light_IGKV1D-13_IGKJ4 (Fragment)	-2.87876	0.00552851
A0A5C2FYZ2	NA	IGL c1994_light_IGKV2D-28_IGKJ3 (Fragment)	-2.52757	0.0458825
A0A5C2FZR3	NA	IGL c2508_light_IGLV7-43_IGLJ2 (Fragment)	-1.20152	0.0240885
A0A5C2G075	NA	IGL c957_light_IGKV1D-39_IGKJ2 (Fragment)	-1.37887	0.0465021
A0A5C2G083	NA	IGL c2641_light_IGKV1-27_IGKJ3 (Fragment)	-1.61002	0.00612291
A0A5C2G090	NA	IGL c2579_light_IGLV2-14_IGLJ2 (Fragment)	-1.23709	0.0493056
A0A5C2G0F1	NA	IGL c1886_light_IGKV1-12_IGKJ4 (Fragment)	-1.03204	0.0433585
A0A5C2G0Q9	NA	IGL c2831_light_IGKV1D-39_IGKJ4 (Fragment)	-1.32801	0.0176819
A0A5C2G141	NA	IGL c43_light_IGKV1-9_IGKJ4 (Fragment)	-1.54367	0.0127073
A0A5C2G1D2	NA	IGL c2350_light_IGKV3-20_IGKJ3 (Fragment)	-1.32671	0.0117422
A0A5C2G1I2	NA	IGL c3148_light_IGKV3-20_IGKJ2 (Fragment)	-1.28131	0.0497147
A0A5C2G1L0	NA	IGL c2237_light_IGKV3-20_IGKJ1 (Fragment)	-1.22094	0.0240829
A0A5C2G1Y1	NA	IGL c1955_light_IGKV4-1_IGKJ1 (Fragment)	-1.62913	0.0320302
A0A5C2G2N2	NA	IGL c3531_light_IGKV3-20_IGKJ3 (Fragment)	-1.37416	0.000421925
A0A5C2G3A7	NA	IGL c3758_light_IGKV3-15_IGKJ2 (Fragment)	-1.17588	0.022586
A0A5C2G3K7	NA	IGL c3868_light_IGKV1-33_IGKJ4 (Fragment)	-1.62926	0.0171135
A0A5C2G3U8	NA	IGL c3672_light_IGKV3-15_IGKJ4 (Fragment)	-1.01301	0.013777
A0A5C2G3V5	NA	IGL c2625_light_IGKV3-15_IGKJ1 (Fragment)	-1.71406	0.0462089
A0A5C2G422	NA	IGL c3922_light_IGLV3-9_IGLJ3 (Fragment)	-1.21129	0.0203478
A0A5C2G4K3	NA	IGL c2427_light_IGKV1-9_IGKJ2 (Fragment)	-1.28917	0.0296803
A0A5C2G4V7	NA	IGL c3466_light_IGKV3D-15_IGKJ1 (Fragment)	-1.53719	0.0360696
A0A5C2G5V5	NA	IGH c329_heavy__IGHV1-69_IGHD3-10_IGHJ4 (Fragment)	-1.49251	0.00541657
A0A5C2G769	NA	IGL c187_light_IGKV1-39_IGKJ5 (Fragment)	-1.18079	0.038778
A0A5C2G7B5	NA	IGL c354_light_IGLV2-14_IGLJ1 (Fragment)	-1.04611	0.0449272
A0A5C2G7E9	NA	IGL c358_light_IGKV3-15_IGKJ1 (Fragment)	-1.25422	0.0284593
A0A5C2G7T9	NA	IGL c2483_light_IGKV4-1_IGKJ1 (Fragment)	-1.13875	0.0213404
A0A5C2G7Z0	NA	IGH + IGL c22_heavy_IGHV3-23_IGHD4-17_IGHJ3 (Fragment)	-2.1566	0.0156569
A0A5C2G8S6	NA	IGL c440_light_IGKV3-15_IGKJ1 (Fragment)	-1.82663	0.0264617
A0A5C2GA64	NA	IGH c155_heavy__IGHV3-33_IGHD1-20_IGHJ6 (Fragment)	-1.64813	0.0297157
A0A5C2GAG3	NA	IGH + IGL c186_light_IGLV2-11_IGLJ1 (Fragment)	-1.7163	0.00602341
A0A5C2GAZ4	NA	IGL c592_light_IGLV1-40_IGLJ2 (Fragment)	-1.52348	0.0122019
A0A5C2GBK2	NA	IGL c13_light_IGKV4-1_IGKJ2 (Fragment)	-2.25035	0.0284531
A0A5C2GBN0	NA	IGL c121_light_IGKV3-15_IGKJ3 (Fragment)	-1.15697	0.020493
A0A5C2GBN4	NA	IGH + IGL c505_light_IGKV3-20_IGKJ2 (Fragment)	-1.09401	0.00767547
A0A5C2GBP5	NA	IGH + IGL c515_light_IGLV3-25_IGLJ1 (Fragment)	-3.88005	0.0428516
A0A5C2GC70	NA	IGH + IGL c54_light_IGKV1D-39_IGKJ4 (Fragment)	-1.08177	0.0324144
A0A5C2GCJ2	NA	IGH + IGL c398_light_IGKV1-17_IGKJ1 (Fragment)	-1.5222	0.00312779
A0A5C2GDC8	NA	IG c1300_heavy_IGHV1-69_IGHD4-4_IGHJ6 (Fragment)	-1.26255	0.0148096
A0A5C2GDV8	NA	IGH + IGL c290_light_IGKV3-11_IGKJ5 (Fragment)	-2.24429	0.000671974
A0A5C2GDY8	NA	IGH + IGL c247_heavy_IGHV3-48_IGHD3-9_IGHJ6 (Fragment)	-3.92125	0.000946649
A0A5C2GEF9	NA	IG c785_heavy_IGHV1-2_IGHD5-18_IGHJ4 (Fragment)	-1.81355	0.00503971
A0A5C2GF93	NA	IGL c49_light_IGKV4-1_IGKJ4 (Fragment)	-1.89632	0.020407
A0A5C2GFY2	NA	IGH + IGL c81_light_IGKV1D-39_IGKJ1 (Fragment)	-2.54614	0.0417204
A0A5C2GG37	NA	IGL c379_light_IGLV4-69_IGLJ2 (Fragment)	-1.32025	0.0100236
A0A5C2GGH2	NA	IGL c519_light_IGKV1D-39_IGKJ4 (Fragment)	-1.42972	0.0442624
A0A5C2GGH4	NA	IG c478_heavy_IGHV5-51_IGHD2-2_IGHJ4 (Fragment)	-3.00055	0.0465134
A0A5C2GH10	NA	IG c161_light_IGLV2-11_IGLJ3 (Fragment)	-2.07162	0.0154174
A0A5C2GH36	NA	IG c401_light_IGKV3-20_IGKJ4 (Fragment)	-1.25514	0.0459801
A0A5C2GHE1	NA	IG c244_light_IGLV2-8_IGLJ3 (Fragment)	-1.01119	0.0485974
A0A5C2GHK5	NA	IG c672_light_IGKV1-16_IGKJ4 (Fragment)	-1.14638	0.0409998
A0A5C2GI42	NA	IG c374_light_IGLV6-57_IGLJ2 (Fragment)	-2.1722	0.00403036
A0A5C2GIE4	NA	IG c1217_heavy_IGHV4-61_IGHD4-23_IGHJ1 (Fragment)	-2.47403	0.0159781
A0A5C2GJ76	NA	IG c1212_heavy_IGHV5-51_IGHD4-23_IGHJ4 (Fragment)	-1.44482	0.0472779
A0A5C2GJK1	NA	IG c1146_light_IGKV2-30_IGKJ2 (Fragment)	-1.48104	0.0109698
A0A5C2GK54	NA	IG c292_light_IGKV4-1_IGKJ2 (Fragment)	-1.11531	0.0209942
A0A5C2GKF1	NA	IG c2_heavy_IGHV4-34_IGHD4-23_IGHJ4 (Fragment)	-1.59811	0.0123342
A0A5C2GKL0	NA	IG c1314_light_IGKV1-12_IGKJ4 (Fragment)	-1.30969	0.043594
A0A5C2GKN0	NA	IG c150_light_IGKV4-1_IGKJ4 (Fragment)	-1.67376	0.0126493
A0A5C2GLF2	NA	IG c563_light_IGLV2-18_IGLJ3 (Fragment)	-1.28124	0.0120168
A0A5C2GMJ0	NA	IG c639_light_IGKV1-27_IGKJ1 (Fragment)	-1.02765	0.00445402
A0A5C2GMX0	NA	IG c1157_light_IGLV3-19_IGLJ2 (Fragment)	-1.40013	0.0116602
A0A5C2GNH8	NA	IG c204_heavy_IGHV3-33_IGHD5-24_IGHJ4 (Fragment)	-1.31103	0.0190649
A0A5C2GNL8	NA	IG c1073_heavy_IGHV3-23_IGHD6-19_IGHJ4 (Fragment)	-1.61675	0.0324186
A0A5C2GNN0	NA	IG c1082_heavy_IGHV3-9_IGHD5-18_IGHJ4 (Fragment)	-1.49564	0.0399261
A0A5C2GNT0	NA	IG c1735_heavy_IGHV4-34_IGHD3-3_IGHJ3 (Fragment)	-1.83066	0.00121895
A0A5C2GNV3	NA	IG c230_heavy_IGHV3-30_IGHD4-17_IGHJ5 (Fragment)	-3.07652	0.0174173
A0A5C2GQ09	NA	IG c1178_light_IGKV1-6_IGKJ1 (Fragment)	-1.71648	0.00175969
A0A5C2GQF0	NA	IG c1635_heavy_IGHV4-39_IGHD3-22_IGHJ4 (Fragment)	-2.94623	0.0224846
A0A5C2GQS9	NA	IG c1253_heavy_IGHV2-26_IGHD7-27_IGHJ4 (Fragment)	-2.2128	0.04553
A0A5C2GT47	NA	IG c517_light_IGKV3-15_IGKJ1 (Fragment)	-2.29941	0.0204522
A0A5C2GTA5	NA	IG c1069_heavy_IGHV3-7_IGHD1-26_IGHJ4 (Fragment)	-1.17993	0.0159973
A0A5C2GUE5	NA	IG c1144_light_IGKV1-5_IGKJ4 (Fragment)	-1.08268	0.0169881
A0A5C2GUY4	NA	IG c1345_light_IGKV1-5_IGKJ1 (Fragment)	-1.83134	0.0219327
A0A5C2GUZ0	NA	IG c1261_light_IGKV2-24_IGKJ1 (Fragment)	-1.97644	0.0290288
A0A5C2GVM1	NA	IG c549_light_IGKV1-5_IGKJ3 (Fragment)	-1.21356	0.0257893
A0A5C2GVS4	NA	IG c1869_heavy_IGHV4-4_IGHD2-15_IGHJ6 (Fragment)	-1.18763	0.00966527
A0A5C2GVX7	NA	IG c1661_heavy_IGHV4-34_IGHD2-8_IGHJ4 (Fragment)	-1.43885	0.0343637
A0A5C2GX00	NA	IG c1342_light_IGKV3-15_IGKJ1 (Fragment)	-1.68574	0.0127001
A0A5C2GXP2	NA	IG c470_light_IGKV1-5_IGKJ1 (Fragment)	-1.13373	0.00838559
A0A5C2GYE2	NA	IG c1906_light_IGLV6-57_IGLJ2 (Fragment)	-1.66965	0.00029355
A0A5C2H108	NA	IG c1743_light_IGLV6-57_IGLJ3 (Fragment)	-2.21255	0.00341383
A0A5C2H3G4	NA	IG c1556_light_IGLV1-40_IGLJ2 (Fragment)	-2.1419	0.0251767
A0A679KLN1	NA	AEG2C7 (Fragment)	-1.33196	0.034549
A0A7S5BYJ7	NA	IGH c627_heavy_IGHV4-39_IGHD1-26_IGHJ6 (Fragment)	-1.67671	0.0480431
A0A7S5BYU2	NA	IGH c771_heavy_IGHV5-51_IGHD2-15_IGHJ6 (Fragment)	-5.47923	0.0134985
A0A7S5BZ50	NA	IGH c139_heavy_IGHV4-34_IGHD2-15_IGHJ4 (Fragment)	-1.18484	0.00296508
A0A7S5C0Z2	NA	IGH c2198_heavy_IGHV4-34_IGHD2-21_IGHJ6 (Fragment)	-1.02118	0.00161099
A0A7S5C2F4	NA	IGH c2647_heavy_IGHV1-18_IGHD3-9_IGHJ4 (Fragment)	-1.8679	0.03365
A0A7S5C331	NA	IGH c3221_heavy_IGHV4-34_IGHD3-16_IGHJ6 (Fragment)	-1.67975	0.0202633
A0A7S5C374	NA	IGH c895_heavy_IGHV6-1_IGHD1-26_IGHJ5 (Fragment)	-2.57663	0.012914
A0A7S5C3U8	NA	IGH c3069_heavy_IGHV1-2_IGHD5-18_IGHJ5 (Fragment)	-2.02852	0.00802932
A0A7S5C4N7	NA	IGH c4153_heavy_IGHV3-23_IGHD5-18_IGHJ4 (Fragment)	-1.74239	0.0343528
A0A7S5EU20	NA	IGH c1456_heavy_IGHV4-34_IGHD2-8_IGHJ4 (Fragment)	-1.4064	0.0409467
A0A7S5EV71	NA	IGH c1905_heavy_IGHV3-53_IGHD2-2_IGHJ4 (Fragment)	-1.58615	0.036883
A0A7S5EW66	NA	IGH c153_heavy_IGHV1-2_IGHD3-22_IGHJ4 (Fragment)	-3.00575	0.031908
A0A7S5EXJ6	NA	IGH c3392_heavy_IGHV3-48_IGHD6-13_IGHJ4 (Fragment)	-3.45425	0.012314
A0A7T0LNH6	NA	Immunglobulin kappa chain variable region (Fragment)	-1.27711	0.0366119
A0A7T0PYS7	NA	Immunglobulin lambda chain variable region (Fragment)	-1.45475	0.034837
A2N0T2	VH6DJ	VH6DJ protein (Fragment)	-1.79548	0.04417
	NA, not available
